# Supplementary material for: Performance of Radiological and Biochemical Biomarkers in Predicting Radio-Symptomatic Knee Osteoarthritis Progression
Source: Biomedicines. 2024 Mar 16;12(3):666. doi: 10.3390/biomedicines12030666 (PMC10968173; doi:10.3390/biomedicines12030666)
Supplement: Supplementary file 1 [file biomedicines-12-00666-s001.zip]

Archive with 1 entries (1 files):
- biomedicines-2895052-supplementary.pdf
